# Supplementary material for: Phytochemical Profile and In Vivo Assessment of Toxicity and Anti-Inflammatory Activity of Cenostigma pluviosum var. peltophoroides (Benth.) Gagnon & G.P. Lewis
Source: Plants (Basel). 2026 May 15;15(10):1508. doi: 10.3390/plants15101508 (PMC13210627; doi:10.3390/plants15101508)
Supplement: Supplementary file 1 [file plants-15-01508-s001.zip]

Archive with 1 entries (1 files):
- plants-4276102-supplementary.pdf
